# Supplementary material for: Human orbitofrontal cortex signals decision outcomes to sensory cortex during behavioral adaptations
Source: Nat Commun. 2023 Jun 15;14:3552. doi: 10.1038/s41467-023-38671-7 (PMC10272188; doi:10.1038/s41467-023-38671-7)
Supplement: Supplementary file 4 — Source Data [file 41467_2023_38671_MOESM4_ESM.xlsx]

## Sheet: Fig1d
	Sex	Trial01	Trial02	Trial03	Trial04	Trial05	Trial06	Trial07	Trial08	Trial09	Trial10	Trial11	Trial12	Trial13	Trial14	Trial15	Trial16	Trial17	Trial18	Trial19	Trial20	Trial21	Trial22	Trial23	Trial24	Trial25	Trial26	Trial27	Trial28	Trial29	Trial30	Trial31	Trial32	Trial33	Trial34	Trial35	Trial36	Trial37	Trial38	Trial39	Trial40	Trial41	Trial42	Trial43	Trial44	Trial45	Trial46	Trial47	Trial48
Exp01	M	0.416667	0.291667	0.361111	0.4375	0.416667	0.458333	0.511905	0.520833	0.527778	0.55	0.55303	0.5625	0.557692	0.565476	0.561111	0.572917	0.563725	0.574074	0.565789	0.570833	0.568452	0.567731	0.570695	0.574168	0.572223	0.583333	0.416667	0.361111	0.416667	0.433333	0.458333	0.440476	0.46875	0.462963	0.475	0.477273	0.506944	0.49359	0.511905	0.511111	0.53125	0.534314	0.541667	0.535088	0.533333	0.546429	0.549315	0.556067
Exp02	M	0.25	0.333333	0.361111	0.458333	0.433333	0.5	0.559524	0.5625	0.555556	0.566667	0.583333	0.604167	0.608974	0.60119	0.611111	0.625	0.612745	0.615741	0.609649	0.616667	0.611905	0.62399	0.62152	0.627105	0.628216	0.25	0.208333	0.222222	0.3125	0.35	0.402778	0.416667	0.46875	0.490741	0.5	0.5	0.506944	0.519231	0.529762	0.544444	0.5625	0.54902	0.550926	0.548246	0.566667	0.57381	0.570202	0.568061
Exp03	F	0.5	0.458333	0.472222	0.479167	0.433333	0.444444	0.464286	0.479167	0.453704	0.45	0.477273	0.5	0.519231	0.505952	0.511111	0.520833	0.519608	0.541667	0.535088	0.55	0.55119	0.552814	0.544415	0.550604	0.54866	0.416667	0.458333	0.5	0.4375	0.383333	0.416667	0.369048	0.40625	0.398148	0.391667	0.416667	0.4375	0.429487	0.458333	0.466667	0.484375	0.5	0.509259	0.508772	0.529167	0.537103	0.542875	0.541393
Exp04	F	0.416667	0.416667	0.472222	0.5	0.466667	0.5	0.547619	0.541667	0.537037	0.55	0.560606	0.583333	0.602564	0.60119	0.6	0.614583	0.607843	0.62037	0.609649	0.620833	0.620238	0.628896	0.634166	0.636129	0.637101	0.333333	0.291667	0.305556	0.291667	0.3	0.291667	0.309524	0.354167	0.37963	0.425	0.416667	0.451389	0.448718	0.452381	0.472222	0.5	0.504902	0.518519	0.517544	0.533333	0.546032	0.552165	0.5548
Exp05	M	0.416667	0.375	0.388889	0.4375	0.433333	0.472222	0.52381	0.5625	0.564815	0.566667	0.583333	0.590278	0.596154	0.589286	0.594444	0.604167	0.602941	0.611111	0.605263	0.620833	0.623016	0.625902	0.61915	0.624584	0.625834	0.416667	0.291667	0.361111	0.395833	0.4	0.458333	0.47619	0.5	0.5	0.541667	0.545455	0.555556	0.564103	0.577381	0.583333	0.583333	0.578431	0.574074	0.574561	0.583333	0.589881	0.594751	0.597221
Exp06	F	0.5	0.375	0.388889	0.5	0.433333	0.444444	0.5	0.53125	0.518519	0.541667	0.537879	0.569444	0.583333	0.571429	0.577778	0.583333	0.578431	0.587963	0.587719	0.591667	0.595437	0.599224	0.597083	0.599197	0.596975	0.25	0.25	0.305556	0.333333	0.383333	0.444444	0.440476	0.479167	0.5	0.508333	0.515152	0.534722	0.538462	0.559524	0.572222	0.598958	0.593137	0.606481	0.605263	0.620833	0.62123	0.624838	0.62599
Exp07	F	0.25	0.375	0.472222	0.5	0.466667	0.513889	0.571429	0.5625	0.555556	0.583333	0.606061	0.631944	0.647436	0.636905	0.638889	0.651042	0.647059	0.652778	0.644737	0.65	0.652381	0.659776	0.656812	0.658925	0.659898	0.166667	0.25	0.305556	0.354167	0.366667	0.444444	0.440476	0.479167	0.490741	0.516667	0.522727	0.555556	0.551282	0.571429	0.583333	0.609375	0.612745	0.62037	0.614035	0.625	0.625397	0.628824	0.629318
Exp08	F	0.5	0.416667	0.472222	0.5	0.416667	0.444444	0.488095	0.489583	0.490741	0.5	0.522727	0.527778	0.538462	0.541667	0.555556	0.5625	0.563725	0.569444	0.557018	0.579167	0.579762	0.584993	0.580381	0.58023	0.58148	0.25	0.208333	0.361111	0.354167	0.333333	0.375	0.380952	0.416667	0.453704	0.441667	0.44697	0.458333	0.448718	0.47619	0.505556	0.53125	0.52451	0.527778	0.526316	0.533333	0.533333	0.53153	0.530871
Exp09	F	0.5	0.416667	0.472222	0.583333	0.516667	0.5	0.535714	0.510417	0.518519	0.525	0.545455	0.555556	0.576923	0.565476	0.555556	0.567708	0.563725	0.569444	0.565789	0.579167	0.582738	0.585985	0.58302	0.588153	0.589264	0.333333	0.333333	0.305556	0.375	0.4	0.430556	0.428571	0.447917	0.435185	0.458333	0.477273	0.493056	0.480769	0.494048	0.511111	0.526042	0.52451	0.527778	0.52193	0.541667	0.546032	0.551623	0.557552
Exp10	F	0.5	0.458333	0.388889	0.479167	0.466667	0.472222	0.535714	0.552083	0.564815	0.591667	0.613636	0.638889	0.647436	0.636905	0.638889	0.645833	0.637255	0.643519	0.631579	0.641667	0.643849	0.650703	0.643457	0.64859	0.649423	0.25	0.25	0.277778	0.3125	0.3	0.333333	0.357143	0.364583	0.37037	0.4	0.409091	0.451389	0.461538	0.47619	0.494444	0.526042	0.52451	0.532407	0.530702	0.55	0.557738	0.56333	0.565141
Exp11	M	0.666667	0.541667	0.472222	0.541667	0.5	0.527778	0.595238	0.604167	0.583333	0.608333	0.628788	0.645833	0.653846	0.642857	0.644444	0.651042	0.647059	0.657407	0.644737	0.654167	0.655952	0.662446	0.65487	0.652606	0.653578	0.333333	0.291667	0.194444	0.3125	0.316667	0.388889	0.392857	0.427083	0.435185	0.466667	0.477273	0.506944	0.5	0.517857	0.533333	0.552083	0.54902	0.560185	0.557018	0.570833	0.577778	0.576335	0.578805
Exp12	M	0.416667	0.375	0.388889	0.416667	0.416667	0.444444	0.488095	0.489583	0.481481	0.491667	0.515152	0.520833	0.525641	0.511905	0.516667	0.536458	0.534314	0.550926	0.54386	0.554167	0.554365	0.559055	0.557243	0.560263	0.562068	0.416667	0.375	0.361111	0.375	0.4	0.444444	0.452381	0.479167	0.5	0.525	0.537879	0.555556	0.544872	0.565476	0.588889	0.614583	0.607843	0.615741	0.609649	0.620833	0.621032	0.625	0.629611
Exp13	F	0.333333	0.416667	0.527778	0.520833	0.516667	0.541667	0.571429	0.572917	0.555556	0.558333	0.575758	0.583333	0.589744	0.583333	0.594444	0.59375	0.578431	0.583333	0.574561	0.579167	0.576786	0.582017	0.573947	0.578174	0.580257	0.5	0.416667	0.361111	0.4375	0.466667	0.5	0.488095	0.489583	0.490741	0.5	0.515152	0.527778	0.538462	0.547619	0.561111	0.583333	0.588235	0.592593	0.587719	0.591667	0.593651	0.594192	0.596004
Exp14	F	0.5	0.541667	0.527778	0.5625	0.5	0.527778	0.583333	0.59375	0.583333	0.608333	0.621212	0.618056	0.634615	0.619048	0.6	0.609375	0.607843	0.601852	0.596491	0.604167	0.595833	0.593308	0.591826	0.597412	0.598245	0.333333	0.25	0.361111	0.354167	0.35	0.375	0.380952	0.395833	0.416667	0.441667	0.454545	0.479167	0.474359	0.494048	0.505556	0.526042	0.519608	0.527778	0.526316	0.5375	0.537897	0.536273	0.531827
Exp15	F	0.5	0.5	0.583333	0.625	0.583333	0.583333	0.619048	0.59375	0.574074	0.575	0.590909	0.604167	0.628205	0.613095	0.627778	0.635417	0.627451	0.634259	0.627193	0.6375	0.634325	0.640639	0.633557	0.63869	0.639662	0.5	0.333333	0.333333	0.354167	0.366667	0.416667	0.392857	0.416667	0.444444	0.475	0.477273	0.506944	0.512821	0.535714	0.55	0.572917	0.568627	0.574074	0.574561	0.583333	0.581548	0.586418	0.587406
Exp16	F	0.5	0.416667	0.388889	0.395833	0.433333	0.430556	0.464286	0.489583	0.472222	0.475	0.5	0.534722	0.557692	0.547619	0.544444	0.557292	0.558824	0.569444	0.561404	0.570833	0.571429	0.580447	0.574848	0.577565	0.578676	0.333333	0.208333	0.222222	0.3125	0.3	0.361111	0.369048	0.395833	0.407407	0.425	0.454545	0.479167	0.467949	0.494048	0.5	0.520833	0.52451	0.532407	0.52193	0.5375	0.540873	0.547367	0.546872
Exp17	M	0.5	0.375	0.416667	0.479167	0.433333	0.5	0.559524	0.583333	0.574074	0.6	0.613636	0.631944	0.641026	0.630952	0.633333	0.645833	0.642157	0.648148	0.635965	0.6375	0.636111	0.639358	0.636229	0.634719	0.636108	0.5	0.291667	0.277778	0.354167	0.4	0.486111	0.5	0.520833	0.527778	0.558333	0.560606	0.576389	0.564103	0.571429	0.588889	0.598958	0.602941	0.62037	0.622807	0.6375	0.636905	0.632215	0.632709
Exp18	M	0.333333	0.416667	0.444444	0.541667	0.533333	0.555556	0.547619	0.552083	0.537037	0.55	0.560606	0.576389	0.576923	0.583333	0.588889	0.59375	0.598039	0.615741	0.605263	0.6	0.592659	0.605285	0.599686	0.604818	0.606207	0.25	0.291667	0.361111	0.375	0.35	0.388889	0.380952	0.40625	0.416667	0.45	0.454545	0.458333	0.467949	0.482143	0.494444	0.515625	0.519608	0.527778	0.548246	0.558333	0.553175	0.551732	0.554202
Exp19	F	0.416667	0.375	0.388889	0.4375	0.433333	0.416667	0.47619	0.479167	0.481481	0.491667	0.5	0.527778	0.544872	0.535714	0.533333	0.541667	0.544118	0.550926	0.535088	0.5375	0.538889	0.540332	0.543296	0.539673	0.537868	0.5	0.458333	0.5	0.458333	0.466667	0.458333	0.440476	0.4375	0.435185	0.441667	0.44697	0.472222	0.480769	0.505952	0.511111	0.536458	0.534314	0.541667	0.548246	0.566667	0.574405	0.584145	0.587109
Exp20	M	0.333333	0.458333	0.444444	0.479167	0.45	0.5	0.559524	0.572917	0.574074	0.575	0.598485	0.604167	0.615385	0.60119	0.6	0.604167	0.598039	0.601852	0.600877	0.604167	0.607143	0.610931	0.604343	0.609929	0.610901	0.25	0.208333	0.305556	0.395833	0.383333	0.416667	0.404762	0.427083	0.435185	0.441667	0.462121	0.5	0.5	0.505952	0.522222	0.541667	0.54902	0.560185	0.557018	0.570833	0.577778	0.582828	0.584475
Exp21	M	0.333333	0.416667	0.416667	0.458333	0.416667	0.458333	0.511905	0.541667	0.537037	0.55	0.545455	0.5625	0.564103	0.565476	0.561111	0.567708	0.568627	0.564815	0.552632	0.558333	0.552183	0.562284	0.556849	0.556245	0.557495	0.25	0.291667	0.277778	0.3125	0.333333	0.402778	0.428571	0.458333	0.481481	0.525	0.530303	0.548611	0.544872	0.547619	0.566667	0.588542	0.588235	0.597222	0.600877	0.608333	0.609325	0.613113	0.613607
Exp22	M	0.416667	0.375	0.361111	0.416667	0.4	0.444444	0.511905	0.53125	0.527778	0.541667	0.545455	0.576389	0.576923	0.565476	0.566667	0.588542	0.583333	0.583333	0.578947	0.579167	0.571825	0.573629	0.572641	0.568263	0.566457	0.583333	0.5	0.5	0.520833	0.55	0.583333	0.583333	0.583333	0.611111	0.608333	0.606061	0.611111	0.602564	0.60119	0.622222	0.625	0.627451	0.643519	0.649123	0.654167	0.65	0.653608	0.657725
Exp23	F	0.5	0.458333	0.444444	0.5	0.483333	0.513889	0.571429	0.572917	0.555556	0.55	0.568182	0.576389	0.589744	0.595238	0.572222	0.583333	0.578431	0.587963	0.578947	0.591667	0.595635	0.600325	0.594725	0.60016	0.597938	0.25	0.291667	0.333333	0.333333	0.35	0.347222	0.345238	0.364583	0.361111	0.383333	0.401515	0.423611	0.423077	0.446429	0.466667	0.489583	0.485294	0.490741	0.491228	0.504167	0.514286	0.52132	0.524449
Exp24	M	0.5	0.416667	0.5	0.458333	0.466667	0.458333	0.488095	0.489583	0.490741	0.533333	0.568182	0.597222	0.608974	0.589286	0.594444	0.59375	0.583333	0.587963	0.583333	0.5875	0.58373	0.581566	0.573002	0.578286	0.579536	0.333333	0.25	0.305556	0.3125	0.316667	0.361111	0.369048	0.395833	0.407407	0.433333	0.454545	0.493056	0.49359	0.5	0.505556	0.53125	0.539216	0.550926	0.54386	0.545833	0.54127	0.543434	0.543434
Exp25	M	0.416667	0.5	0.5	0.541667	0.5	0.513889	0.559524	0.552083	0.546296	0.558333	0.583333	0.604167	0.608974	0.60119	0.611111	0.614583	0.612745	0.611111	0.609649	0.6125	0.611508	0.616198	0.607469	0.614112	0.611889	0.5	0.5	0.527778	0.5	0.45	0.486111	0.488095	0.520833	0.5	0.508333	0.515152	0.534722	0.525641	0.541667	0.566667	0.572917	0.583333	0.583333	0.574561	0.570833	0.578175	0.583766	0.585907
Exp26	F	0.5	0.5	0.444444	0.479167	0.45	0.472222	0.535714	0.541667	0.564815	0.566667	0.575758	0.590278	0.608974	0.595238	0.605556	0.614583	0.612745	0.62037	0.614035	0.616667	0.608333	0.617352	0.612247	0.614662	0.615634	0.25	0.333333	0.361111	0.375	0.35	0.347222	0.345238	0.385417	0.407407	0.433333	0.44697	0.465278	0.461538	0.47619	0.5	0.520833	0.52451	0.532407	0.526316	0.545833	0.549405	0.554996	0.553349
Exp27	F	0.5	0.458333	0.5	0.520833	0.483333	0.5	0.547619	0.552083	0.537037	0.558333	0.583333	0.611111	0.628205	0.619048	0.622222	0.635417	0.627451	0.634259	0.614035	0.625	0.620238	0.631421	0.624669	0.626783	0.628033	0.25	0.166667	0.222222	0.291667	0.3	0.361111	0.357143	0.40625	0.425926	0.458333	0.469697	0.506944	0.50641	0.529762	0.544444	0.567708	0.573529	0.578704	0.574561	0.5875	0.589484	0.594535	0.596017
Exp28	F	0.416667	0.5	0.555556	0.604167	0.516667	0.527778	0.583333	0.572917	0.564815	0.583333	0.598485	0.604167	0.621795	0.607143	0.611111	0.625	0.617647	0.62037	0.618421	0.620833	0.624405	0.632702	0.630726	0.637217	0.638606	0.25	0.208333	0.277778	0.333333	0.333333	0.375	0.369048	0.395833	0.425926	0.466667	0.477273	0.513889	0.512821	0.529762	0.533333	0.552083	0.54902	0.560185	0.557018	0.575	0.581746	0.582828	0.577394
Exp29	M	0.5	0.416667	0.416667	0.458333	0.45	0.458333	0.47619	0.489583	0.5	0.508333	0.522727	0.534722	0.544872	0.541667	0.55	0.557292	0.558824	0.564815	0.557018	0.566667	0.564881	0.567947	0.568277	0.575674	0.577341	0.25	0.208333	0.388889	0.375	0.4	0.402778	0.392857	0.40625	0.425926	0.425	0.44697	0.465278	0.461538	0.482143	0.488889	0.484375	0.495098	0.509259	0.504386	0.5125	0.525794	0.533009	0.529056
Exp30	M	0.416667	0.458333	0.5	0.5625	0.5	0.513889	0.571429	0.583333	0.601852	0.608333	0.621212	0.638889	0.641026	0.630952	0.633333	0.635417	0.637255	0.638889	0.627193	0.633333	0.627579	0.631367	0.632685	0.631628	0.6326	0.0833333	0.208333	0.25	0.291667	0.333333	0.319444	0.345238	0.385417	0.398148	0.425	0.431818	0.451389	0.467949	0.488095	0.511111	0.520833	0.52451	0.527778	0.530702	0.533333	0.529563	0.535696	0.534379
Exp31	M	0.416667	0.416667	0.5	0.5	0.5	0.513889	0.559524	0.552083	0.564815	0.566667	0.583333	0.583333	0.602564	0.589286	0.588889	0.604167	0.602941	0.611111	0.596491	0.604167	0.603175	0.603355	0.601049	0.600144	0.598338	0.5	0.416667	0.361111	0.416667	0.433333	0.458333	0.452381	0.510417	0.509259	0.516667	0.530303	0.548611	0.532051	0.547619	0.555556	0.572917	0.573529	0.574074	0.565789	0.575	0.577579	0.575415	0.578544
Exp32	M	0.666667	0.5	0.5	0.520833	0.466667	0.444444	0.488095	0.489583	0.490741	0.516667	0.545455	0.576389	0.589744	0.577381	0.588889	0.604167	0.598039	0.601852	0.587719	0.595833	0.587302	0.595238	0.592932	0.598669	0.599641	0.5	0.416667	0.361111	0.354167	0.366667	0.444444	0.440476	0.479167	0.5	0.533333	0.537879	0.569444	0.564103	0.577381	0.594444	0.609375	0.598039	0.601852	0.600877	0.604167	0.597619	0.60267	0.601352
[truncated: 2 more columns]

## Sheet: Fig1e
	Sex	LN	LE	RN	RE
Exp01	M	0.55	0.6	0.475	0.633333
Exp02	M	0.566667	0.666667	0.5	0.641667
Exp03	F	0.45	0.625	0.391667	0.675
Exp04	F	0.55	0.691667	0.425	0.7
Exp05	M	0.566667	0.666667	0.541667	0.641667
Exp06	F	0.541667	0.633333	0.508333	0.733333
Exp07	F	0.583333	0.691667	0.516667	0.733333
Exp08	F	0.5	0.641667	0.441667	0.633333
Exp09	F	0.525	0.616667	0.458333	0.666667
Exp10	F	0.591667	0.675	0.4	0.716667
Exp11	M	0.608333	0.675	0.466667	0.691667
Exp12	M	0.491667	0.625	0.525	0.725
Exp13	F	0.558333	0.558333	0.5	0.658333
Exp14	F	0.608333	0.558333	0.441667	0.6
Exp15	F	0.575	0.683333	0.475	0.675
Exp16	F	0.475	0.633333	0.425	0.658333
Exp17	M	0.6	0.641667	0.558333	0.733333
Exp18	M	0.55	0.65	0.45	0.691667
Exp19	F	0.491667	0.558333	0.441667	0.708333
Exp20	M	0.575	0.625	0.441667	0.7
Exp21	M	0.55	0.558333	0.525	0.725
Exp22	M	0.541667	0.566667	0.608333	0.708333
Exp23	F	0.55	0.616667	0.383333	0.691667
Exp24	M	0.533333	0.575	0.433333	0.641667
Exp25	M	0.558333	0.633333	0.508333	0.658333
Exp26	F	0.566667	0.641667	0.433333	0.683333
Exp27	F	0.558333	0.65	0.458333	0.716667
Exp28	F	0.583333	0.683333	0.466667	0.675
Exp29	M	0.508333	0.633333	0.425	0.641667
Exp30	M	0.608333	0.625	0.425	0.616667
Exp31	M	0.566667	0.6	0.516667	0.641667
Exp32	M	0.516667	0.65	0.533333	0.65

## Sheet: Fig1f
	Random	WSLS	RW	HGF	Observed
Wrong	0.500035	0.0501019	0.516708	0.69376	0.677216
Correct	0.499289	0.951069	0.805801	0.940424	0.861678

## Sheet: Fig1h
	Sex	HGF	RW	Difference
Exp01	M	-26.6131	-27.7384	1.12528
Exp02	M	-21.7042	-22.7285	1.02434
Exp03	F	-28.6606	-31.0599	2.39931
Exp04	F	-17.4027	-19.0812	1.6785
Exp05	M	-31.6945	-33.6093	1.91472
Exp06	F	-23.6889	-24.3407	0.651772
Exp07	F	-16.1113	-16.4725	0.361186
Exp08	F	-22.9304	-25.665	2.73462
Exp09	F	-21.8449	-24.0068	2.16193
Exp10	F	-18.0644	-19.6373	1.57297
Exp11	M	-16.9244	-15.811	-1.11342
Exp12	M	-23.4795	-25.3054	1.82592
Exp13	F	-24.138	-26.0051	1.86708
Exp14	F	-26.0754	-27.5611	1.48571
Exp15	F	-20.7396	-23.2346	2.49497
Exp16	F	-20.7009	-21.6785	0.977596
Exp17	M	-27.6894	-26.713	-0.976337
Exp18	M	-31.5036	-35.2348	3.73115
Exp19	F	-29.345	-32.0081	2.66304
Exp20	M	-19.5702	-21.2387	1.66853
Exp21	M	-29.4834	-29.6506	0.167118
Exp22	M	-31.4241	-34.5673	3.14316
Exp23	F	-28.3736	-29.9953	1.62171
Exp24	M	-25.6358	-27.2246	1.58884
Exp25	M	-26.3955	-26.3634	-0.0320694
Exp26	F	-19.5139	-22.2926	2.77869
Exp27	F	-19.3678	-19.407	0.0392352
Exp28	F	-24.1732	-25.4885	1.31534
Exp29	M	-25.174	-29.1689	3.99491
Exp30	M	-20.3794	-22.5355	2.15614
Exp31	M	-24.199	-24.5793	0.38032
Exp32	M	-26.8932	-25.9161	-0.977153

## Sheet: Fig3c
		LOFC				S1
	Sex	LN	LE	RN	RE	LN	LE	RN	RE
Exp01	M	0.0616251	0.157246	0.196884	0.306969	-0.725011	-0.528776	-0.444786	-0.479291
Exp02	M	0.344696	-0.0239521	0.330983	0.111992	-0.375905	-0.226557	-0.276284	-0.319637
Exp03	F	-0.111223	0.0839253	0.135038	0.43191	-1.10907	-0.988355	-0.755371	-0.407408
Exp04	F	-0.0319433	-0.379166	-0.191876	-0.432731	-0.707693	-0.931218	-1.11927	-0.783337
Exp05	M	0.219959	-0.0627896	0.376167	-0.287826	-1.18558	-0.894586	-1.2207	-1.13027
Exp06	F	0.165561	0.0506275	0.387428	0.498755	-1.82623	-1.46416	-1.3466	-0.50133
Exp07	F	0.141277	0.021965	0.57683	-0.349528	-1.86175	-1.85221	-1.70548	-1.7187
Exp08	F	0.546472	0.0334355	0.434137	0.179487	-1.02051	-0.665489	-0.497028	-0.532494
Exp09	F	-0.731148	0.563415	0.448565	-0.0917145	-0.895431	0.382001	0.289494	0.0171383
Exp10	F	0.199043	0.186903	0.387977	0.375211	-0.433595	-0.240764	-0.060626	0.381707
Exp11	M	-0.274936	0.00389018	0.143206	-0.244115	-1.7625	-0.846272	-1.12974	-1.5579
Exp12	M	-0.134472	-0.520149	0.117764	0.0741325	-1.45293	-1.08381	-1.246	-0.306632
Exp13	F	0.599787	0.178048	0.538841	0.237409	-0.457254	-0.50712	-0.173293	0.0726288
Exp14	F	0.469839	0.534839	0.862528	0.478676	-1.17803	-1.09815	-0.972428	-0.455902
Exp15	F	0.119939	0.14704	0.183213	-0.396382	-0.950818	-0.135291	-0.463599	-0.470697
Exp16	F	1.04146	0.24318	0.535536	-0.0139511	0.372177	0.168117	0.280304	0.996498
Exp17	M	0.085233	-0.180494	-0.337802	0.341262	-1.12181	-0.680197	-0.983738	-0.389233
Exp18	M	-0.248729	-0.178384	0.151284	0.451253	-1.26342	-0.298854	-0.109747	0.301698
Exp19	F	0.443749	0.794405	0.0244156	-0.0221061	-0.85449	0.343215	-0.295389	-0.19317
Exp20	M	0.921326	0.283804	0.320708	1.79475	-1.60945	-1.45139	-0.889722	-0.796579
Exp21	M	-0.00501175	-0.057348	-0.197482	-0.0442612	-0.946328	-0.805329	-0.774095	-0.858154
Exp22	M	0.591239	0.951262	0.809474	0.0380083	-0.865868	-0.716722	-0.34103	-0.536163
Exp23	F	-0.167727	-0.280841	-0.139487	-0.503714	-0.74032	-0.480846	-0.466399	0.0558725
Exp24	M	0.0380117	-0.601511	0.179765	1.48869	-1.95089	-1.57974	-1.01161	0.380376
Exp25	M	1.41554	-0.198932	0.35721	0.327778	-0.311512	-1.5817	-1.20108	-0.016157
Exp26	F	0.874704	0.27788	0.977532	0.914717	-1.2155	-1.27926	-0.768879	-0.35898
Exp27	F	0.356831	-0.0366469	0.162922	0.181742	-0.707785	-0.271128	-0.317702	-0.225825
Exp28	F	0.0682972	-0.593859	0.254759	0.0124267	-2.08822	-1.81093	-1.45431	-1.44691
Exp29	M	0.408423	-0.0719095	0.61977	-0.278396	-1.10562	-0.974901	-0.380564	-0.379074
Exp30	M	0.0816455	0.26523	0.47456	-0.202251	-0.810345	-0.649985	-0.521214	-0.139794
Exp31	M	-0.815111	-0.192626	-0.0607652	-0.149209	-1.47802	-1.22241	-1.06089	-0.79308
Exp32	M	-0.186065	0.133929	0.261511	-0.041101	-1.25917	-0.750011	-0.655224	-0.535809

## Sheet: Fig4c
		Difference in corr. coef. for lOFC
	Sex	LE->RN vs. outcome model	LE->RE vs. outcome model
Exp01	M	0.00840413	0.0133851
Exp02	M	-0.0124855	-0.00573188
Exp03	F	0.00303774	0.0160813
Exp04	F	0.00155302	0.0374227
Exp05	M	0.0203282	0.0179985
Exp06	F	0.0283626	0.0200321
Exp07	F	-0.00114726	0.0140381
Exp08	F	0.00627774	0.0288152
Exp09	F	0.00572019	0.0118951
Exp10	F	0.0293448	0.0339259
Exp11	M	0.0181884	0.0536864
Exp12	M	0.0086792	0.0165171
Exp13	F	0.0156931	0.0386291
Exp14	F	0.0600946	0.0546442
Exp15	F	0.0543528	0.0347138
Exp16	F	0.0301631	0.0320257
Exp17	M	0.0369228	-0.00768834
Exp18	M	0.0408707	0.0234909
Exp19	F	0.00717361	0.0163455
Exp20	M	0.0174659	0.0185962
Exp21	M	0.0474277	0.0457258
Exp22	M	0.0192114	0.0222322
Exp23	F	0.0124515	0.0344352
Exp24	M	0.002608	0.0162235
Exp25	M	-0.00835222	-0.000237881
Exp26	F	-0.011551	0.00676227
Exp27	F	0.00907625	0.0063937
Exp28	F	0.00651903	0.0145251
Exp29	M	0.00672877	0.0729238
Exp30	M	-0.00647848	-0.0118022
Exp31	M	0.024068	0.0137209
Exp32	M	0.0170822	0.00717453

## Sheet: Fig4d
		Difference in corr. coef. for S1
	Sex	LE->RE vs. stimulus model	LE->RE vs. outcome model
Exp01	M	0.06331	0.0459524
Exp02	M	0.130131	0.0348648
Exp03	F	-0.00419509	-0.000724743
Exp04	F	0.106681	-9.83379e-05
Exp05	M	-0.169371	0.0128597
Exp06	F	0.0231305	0.00178452
Exp07	F	0.159441	0.00225886
Exp08	F	0.0270249	0.00182473
Exp09	F	0.0793842	0.00150733
Exp10	F	0.0288273	0.0139737
Exp11	M	-0.047891	0.00503049
Exp12	M	-0.0672059	0.0117224
Exp13	F	-0.0445891	0.000609794
Exp14	F	0.0986149	0.018713
Exp15	F	0.049665	0.0159011
Exp16	F	-0.019624	0.136378
Exp17	M	0.0672491	0.00766178
Exp18	M	-0.0596505	0.0214026
Exp19	F	0.0137131	0.0245492
Exp20	M	-0.0542549	0.00179886
Exp21	M	0.0750301	0.0183333
Exp22	M	-0.0472561	0.0365506
Exp23	F	0.00357384	-0.00554709
Exp24	M	0.17879	0.00395475
Exp25	M	0.123451	0.012101
Exp26	F	0.180284	0.00264413
Exp27	F	0.0130863	0.0102521
Exp28	F	-0.110953	0.0205381
Exp29	M	-0.148537	0.0645754
Exp30	M	0.0461646	-0.0109498
Exp31	M	0.141349	0.0106671
Exp32	M	0.280917	-0.00139144

## Sheet: Supplementary Fig1
Random	0.498148	0.499848	0.497263	0.500244	0.50133	0.499974	0.501778	0.502541	0.500481	0.501759	0.501852
WSLS	0.45387	0.458004	0.463352	0.467274	0.471604	0.476315	0.480467	0.485989	0.490296	0.49607	0.499044
RW	0.498796	0.509956	0.513785	0.510837	0.505104	0.499796	0.493289	0.487604	0.484781	0.482167	0.480396
	0.499411	0.521	0.527922	0.522667	0.509496	0.499707	0.48863	0.479315	0.47147	0.467048	0.465437
	0.499207	0.550641	0.564541	0.551867	0.529948	0.504289	0.4804	0.465019	0.457922	0.454907	0.454478
	0.499333	0.580019	0.597315	0.580456	0.542789	0.497452	0.46493	0.455481	0.453663	0.453785	0.453693
	0.50097	0.599156	0.616552	0.596581	0.552052	0.480015	0.455081	0.453881	0.453859	0.453741	0.453711
HGF	0.502167	0.502793	0.503204	0.504567	0.509833	0.516807	0.523356	0.529807	0.525359
	0.506352	0.505356	0.507022	0.5122	0.519226	0.532359	0.545911	0.553837	0.550515
	0.50703	0.508556	0.511659	0.519167	0.536615	0.56147	0.5868	0.6002	0.587085
	0.501133	0.502493	0.506963	0.519944	0.547026	0.577296	0.605489	0.618615	0.603711
	0.493733	0.495637	0.50077	0.518048	0.55023	0.581007	0.612552	0.625015	0.60937

## Sheet: Supplementary Fig2
		BIC
	Sex	HGF	RW
Exp01	M	48.0492	53.6343
Exp02	M	39.2443	43.6986
Exp03	F	53.569	59.2174
Exp04	F	32.5485	35.9678
Exp05	M	57.6493	65.1951
Exp06	F	41.7729	47.0722
Exp07	F	29.081	31.5495
Exp08	F	43.9164	46.959
Exp09	F	41.2993	43.5438
Exp10	F	33.7812	36.663
Exp11	M	28.4989	34.3503
Exp12	M	43.7689	47.4593
Exp13	F	44.864	48.7812
Exp14	F	47.2198	53.8674
Exp15	F	40.0376	42.6376
Exp16	F	37.3735	42.3169
Exp17	M	46.4569	56.9074
Exp18	M	60.1528	65.5671
Exp19	F	54.6611	60.4155
Exp20	M	36.7539	39.8319
Exp21	M	50.9363	60.0386
Exp22	M	58.7081	65.3051
Exp23	F	51.5884	58.1279
Exp24	M	46.7267	52.1524
Exp25	M	45.3456	54.2466
Exp26	F	37.5742	40.3829
Exp27	F	34.0632	39.1915
Exp28	F	43.8122	49.3598
Exp29	M	49.1576	51.5049
Exp30	M	38.2856	43.334
Exp31	M	42.4295	49.8518
Exp32	M	44.8707	54.8986

## Sheet: Supplementary Fig3
	Sex	Block1	Block2	Block3	Block4
Exp01	M	0.888889	0.6	0.822222	0.822222
Exp02	M	0.733333	0.6	0.822222	0.844444
Exp03	F	0.666667	0.711111	0.711111	0.688889
Exp04	F	0.955556	0.933333	0.866667	0.844444
Exp05	M	0.822222	0.733333	0.6	0.777778
Exp06	F	0.866667	0.822222	0.733333	0.733333
Exp07	F	0.933333	0.711111	0.844444	0.777778
Exp08	F	0.866667	0.4	0.8	0.866667
Exp09	F	0.733333	0.777778	0.733333	0.466667
Exp10	F	0.955556	0.911111	0.888889	0.733333
Exp11	M	0.888889	0.733333	0.911111	0.888889
Exp12	M	0.8	0.755556	0.844444	0.844444
Exp13	F	0.777778	0.577778	0.777778	0.8
Exp14	F	0.711111	0.977778	0.8	0.755556
Exp15	F	0.488889	0.466667	0.8	0.844444
Exp16	F	0.711111	0.955556	0.844444	0.822222
Exp17	M	0.8	0.8	0.711111	0.777778
Exp18	M	0.688889	0.644444	0.666667	0.711111
Exp19	F	0.6	0.755556	0.866667	0.8
Exp20	M	0.933333	0.822222	0.844444	0.866667
Exp21	M	0.755556	0.444444	0.711111	0.777778
Exp22	M	0.755556	0.688889	0.6	0.711111
Exp23	F	0.8	0.688889	0.733333	0.844444
Exp24	M	0.6	0.622222	0.733333	0.755556
Exp25	M	0.844444	0.711111	0.644444	0.777778
Exp26	F	0.911111	0.755556	0.8	0.777778
Exp27	F	0.822222	0.733333	0.844444	0.866667
Exp28	F	0.711111	0.777778	0.777778	0.777778
Exp29	M	0.688889	0.644444	0.8	0.866667
Exp30	M	0.866667	0.444444	0.844444	0.822222
Exp31	M	0.533333	0.777778	0.8	0.8
Exp32	M	0.8	0.488889	0.777778	0.866667

[truncated: 6 more sheets: Supplementary Fig4, Supplementary Fig5, Supplementary Fig6, Supplementary Fig7, Supplementary Fig8, Supplementary Table2]
